# Supplementary material for: Integrated transcriptomic analysis on chicken ovary reveals CYP21A1 affects follicle granulosa cell development and steroid hormone synthesis
Source: Poult Sci. 2024 Feb 24;103(5):103589. doi: 10.1016/j.psj.2024.103589 (PMC11067781; doi:10.1016/j.psj.2024.103589)
Supplement: Supplementary file 1 [file mmc1.xlsx]

## Sheet: Table S1
Table S1 The DEGs between White Leghorn and Beijing-You chickens shared by two laying periods.
Gene ID	symbol	log2FoldChange	pvalue	padj	group
ENSGALG00000000318	CSRP1	2.88573	5.73e-07	2.01e-05	up
ENSGALG00000000337	CTXN1	1.63684	0.041739	0.0977404	up
ENSGALG00000000402	LOXL2	2.74517	6.27e-08	3.65e-06	up
ENSGALG00000000585	MYL4	3.80921	8.35e-07	2.77e-05	up
ENSGALG00000000927	ANGPTL2	2.37404	2.51e-07	1.07e-05	up
ENSGALG00000001407	ADAMTS15	1.50444	0.000151206	0.00150042	up
ENSGALG00000001437	NTM	1.21076	0.00597349	0.0237192	up
ENSGALG00000001573	P2RX1	3.08835	7.56e-08	4.29e-06	up
ENSGALG00000001617	CAMKK1	1.21536	0.00115905	0.00698369	up
ENSGALG00000001702	EXOC3L1	2.33147	5.01e-09	4.91e-07	up
ENSGALG00000001709	MUSTN1	3.63884	1.23e-05	0.000217928	up
ENSGALG00000001918	DNAJB5	1.34212	0.000166102	0.00161164	up
ENSGALG00000001926	HSPB1	3.02103	3.02e-07	1.2e-05	up
ENSGALG00000001956	OLFML3	1.88568	0.000291822	0.00249069	up
ENSGALG00000001968	SYT6	1.23539	0.00064443	0.00452739	up
ENSGALG00000001995	LIMS2	2.17725	2.71e-07	1.12e-05	up
ENSGALG00000002086	RASL10B	1.93493	0.00876154	0.0314288	up
ENSGALG00000002118	KCNMB1	2.6855	9.27e-09	7.85e-07	up
ENSGALG00000002193	ENSGALG00000002193	1.49429	5.99e-05	0.000739238	up
ENSGALG00000002260	CISH	1.30553	1.38e-06	4.07e-05	up
ENSGALG00000002298	COL8A2	1.23832	0.00266067	0.0131374	up
ENSGALG00000002358	CDO1	2.63307	0.000187135	0.00176269	up
ENSGALG00000002546	COL5A1	2.49476	1.91e-07	8.73e-06	up
ENSGALG00000002555	RET	1.19304	0.0337012	0.0839124	up
ENSGALG00000002564	RGS4	2.8712	0.000106033	0.00115359	up
ENSGALG00000002678	ENSGALG00000002678	2.52906	1.33e-09	1.71e-07	up
ENSGALG00000002708	LINGO1	2.08783	5.23e-08	3.15e-06	up
ENSGALG00000002840	GRM4	1.26182	0.012017	0.0394909	up
ENSGALG00000002893	STC2	2.01091	0.0105041	0.0357679	up
ENSGALG00000002963	PID1	2.15241	3.98e-06	9.06e-05	up
ENSGALG00000003163	GNAO1	1.46607	1.12e-05	0.000203443	up
ENSGALG00000003521	TPM1	3.23995	2.15e-09	2.43e-07	up
ENSGALG00000003529	SYNC	2.79912	1.53e-07	7.51e-06	up
ENSGALG00000003560	SLC6A2	1.05213	0.0284904	0.0745175	up
ENSGALG00000003578	FN1	3.65286	2.33e-11	6.85e-09	up
ENSGALG00000003770	ANXA2	2.18052	9.59e-08	5.15e-06	up
ENSGALG00000003818	CYFIP2	1.26434	0.00831141	0.0302223	up
ENSGALG00000003923	COL6A3	2.97817	3.1e-09	3.28e-07	up
ENSGALG00000004184	SPARC	1.62058	9.19e-06	0.000173804	up
ENSGALG00000004239	IFITM5	1.96782	1.01e-05	0.000187232	up
ENSGALG00000004722	ASPN	2.7606	2.49e-06	6.39e-05	up
ENSGALG00000004860	RASD1	1.5485	0.03515	0.0865648	up
ENSGALG00000004901	CORO1C	1.78299	2.06e-07	9.32e-06	up
ENSGALG00000004960	FBN1	2.10371	1.86e-06	5.15e-05	up
ENSGALG00000004986	CERCAM	2.00238	2.44e-06	6.32e-05	up
ENSGALG00000005120	FBLN2	2.90742	7.84e-09	6.95e-07	up
ENSGALG00000005180	ENSGALG00000005180	2.52311	2.12e-08	1.53e-06	up
ENSGALG00000005223	ADCYAP1R1	1.06279	0.000646868	0.00453093	up
ENSGALG00000005332	CACNA1D	2.66703	3.86e-06	8.81e-05	up
ENSGALG00000005352	GATA5	1.965	0.007749	0.0287536	up
ENSGALG00000005416	ENSGALG00000005416	1.44941	0.000682187	0.00470086	up
ENSGALG00000005438	PARVA	1.96693	1.41e-06	4.14e-05	up
ENSGALG00000005476	PTH2R	1.43135	0.0001783	0.00170195	up
ENSGALG00000005503	WFDC1	2.65814	5.74e-06	0.000119646	up
ENSGALG00000005551	DKK3	1.37488	0.000787901	0.00528323	up
ENSGALG00000005553	NLGN3	1.63176	0.000305426	0.00257917	up
ENSGALG00000005554	ADIPOQ	5.07469	1.15e-15	1.41e-12	up
ENSGALG00000005632	IRAG1	1.72434	3.82e-05	0.000526288	up
ENSGALG00000005808	KREMEN1	1.80021	1.23e-06	3.72e-05	up
ENSGALG00000005909	GATA2	1.26195	0.0019317	0.0103457	up
ENSGALG00000005974	COL6A1	3.00129	9.1e-09	7.79e-07	up
ENSGALG00000006106	TNFRSF6B	1.42696	0.0139235	0.0440024	up
ENSGALG00000006190	FHL1	3.24398	1.25e-08	9.8e-07	up
ENSGALG00000006258	SPOCK1	1.59731	0.00193243	0.0103457	up
ENSGALG00000006343	ACTA2	3.15493	4.67e-09	4.69e-07	up
ENSGALG00000006421	SLC16A12	1.43098	0.0101493	0.0348296	up
ENSGALG00000006453	TF	4.14751	4.76e-09	4.74e-07	up
ENSGALG00000006473	PLXNA4	1.80983	2.84e-05	0.000424011	up
ENSGALG00000006507	CLMP	1.59822	2.92e-05	0.000431743	up
ENSGALG00000006520	MYH11	3.47535	4.84e-09	4.78e-07	up
ENSGALG00000006563	SEMA3D	1.19259	0.00239494	0.0121678	up
ENSGALG00000006637	ENSGALG00000006637	2.76747	1.32e-06	3.95e-05	up
ENSGALG00000006705	ENSGALG00000006705	2.14278	1.5e-07	7.42e-06	up
ENSGALG00000006758	C1QTNF5	1.79254	1.44e-05	0.000246548	up
ENSGALG00000006776	KLHDC8B	2.31667	2.96e-05	0.000436816	up
ENSGALG00000006783	PLOD2	1.4273	4.52e-05	0.000597951	up
ENSGALG00000006792	VSTM2L	1.70567	0.000979378	0.00618735	up
ENSGALG00000006992	MMP9	1.90298	0.0115181	0.0383701	up
ENSGALG00000007047	GAL	2.07322	0.0136428	0.0433477	up
ENSGALG00000007048	SYNM	1.88093	5.96e-06	0.000122849	up
ENSGALG00000007090	CPN1	1.08441	0.00275044	0.0134542	up
ENSGALG00000007337	LPP	1.62043	3.78e-06	8.71e-05	up
ENSGALG00000007346	JCAD	2.26617	3.69e-08	2.41e-06	up
ENSGALG00000007361	SST	1.47608	0.0344129	0.0852638	up
ENSGALG00000007515	SFRP5	1.05118	0.0164337	0.0497419	up
ENSGALG00000007582	DPYSL3	1.46804	3.06e-05	0.000446736	up
ENSGALG00000007839	NCAM1	1.71635	1.76e-05	0.000290538	up
ENSGALG00000008283	CYP2AB1	5.0471	7.81e-08	4.41e-06	up
ENSGALG00000008445	SLC24A3	2.17523	7.47e-07	2.52e-05	up
ENSGALG00000008537	EPHB3	1.3519	0.000319352	0.00267014	up
ENSGALG00000008727	ENSGALG00000008727	3.9521	4.64e-08	2.84e-06	up
ENSGALG00000008752	ENSGALG00000008752	1.77938	0.000466947	0.00357738	up
ENSGALG00000009149	ENSGALG00000009149	1.36527	0.000278416	0.00240425	up
ENSGALG00000009219	C3H1orf95	2.65434	3.49e-06	8.2e-05	up
ENSGALG00000009415	SMOC1	1.1052	0.0122469	0.0400011	up
ENSGALG00000009523	CNTN1	1.93867	3.95e-05	0.000541437	up
ENSGALG00000009628	ENSGALG00000009628	1.51401	0.00113338	0.0068718	up
ENSGALG00000009641	COL1A2	3.10257	9.61e-09	8.05e-07	up
ENSGALG00000009650	ENSGALG00000009650	2.2666	1.84e-07	8.54e-06	up
ENSGALG00000009670	SGCE	1.52729	1.81e-06	5.02e-05	up
ENSGALG00000009719	PCDH10	1.05119	0.026502	0.0705939	up
ENSGALG00000010200	TRHDE	2.56757	3.94e-06	8.98e-05	up
ENSGALG00000010346	TGFB3	1.9369	2.99e-06	7.31e-05	up
ENSGALG00000010448	LTBP1	1.6458	1.71e-10	3.31e-08	up
ENSGALG00000010537	CDKN2C	2.4071	3.71e-06	8.6e-05	up
ENSGALG00000010583	VIT	2.66671	2.12e-10	3.79e-08	up
ENSGALG00000010633	GPX7	2.02053	4.97e-06	0.000106608	up
ENSGALG00000010801	TMEM61	3.06109	1.31e-08	1.01e-06	up
ENSGALG00000011005	KCNK1	1.79243	1.87e-05	0.000305608	up
ENSGALG00000011086	ACTA1	5.75936	2.22e-12	8.83e-10	up
ENSGALG00000011200	THBS2	1.40898	2.13e-06	5.75e-05	up
ENSGALG00000011271	LUM	3.03901	1.82e-09	2.16e-07	up
ENSGALG00000011274	DCN	2.57338	9.33e-08	5.06e-06	up
ENSGALG00000011294	THRB	1.19414	0.0136871	0.0434287	up
ENSGALG00000011306	DES	4.40442	2.07e-09	2.36e-07	up
ENSGALG00000011663	FNDC1	3.66902	4.21e-11	1.06e-08	up
ENSGALG00000011708	MYLK	3.43183	8.34e-10	1.16e-07	up
ENSGALG00000011865	SMTN	2.84159	2.09e-08	1.51e-06	up
ENSGALG00000011902	TAGLN	4.81119	3.67e-10	5.85e-08	up
ENSGALG00000011994	SYNPO2	1.79602	6.63e-06	0.000134375	up
ENSGALG00000012044	ANK2	1.69393	6.65e-06	0.000134593	up
ENSGALG00000012200	GCH1	2.34937	0.000335922	0.00278974	up
ENSGALG00000012290	SOX10	1.75648	0.000289521	0.0024773	up
ENSGALG00000012367	TRIM9	1.42219	0.000100662	0.00110402	up
ENSGALG00000012374	FRMD6	2.01944	1.01e-06	3.22e-05	up
ENSGALG00000012377	HNMT	1.28013	0.0302727	0.0777334	up
ENSGALG00000012412	MTHFD1L	1.27961	0.000164859	0.00160073	up
ENSGALG00000012425	FERMT2	1.38542	4.24e-05	0.000570271	up
ENSGALG00000012594	NTRK2	2.18663	2.69e-07	1.11e-05	up
ENSGALG00000012691	ALDH1L2	2.17061	6.31e-05	0.000770402	up
ENSGALG00000012710	NCS1	4.18257	2.21e-09	2.47e-07	up
ENSGALG00000012715	CAP2	2.03756	3e-07	1.2e-05	up
ENSGALG00000012755	IGF-I	1.73044	0.000153776	0.00151704	up
ENSGALG00000012906	CDH20	1.38792	0.00332904	0.015565	up
ENSGALG00000012975	IQSEC3	1.25854	0.00137645	0.00797773	up
ENSGALG00000013072	AKR1B10	2.32006	5.89e-07	2.06e-05	up
ENSGALG00000013155	ENSGALG00000013155	1.14696	0.0214818	0.0604929	up
ENSGALG00000013244	ABCC9	1.46042	0.000212286	0.00194416	up
ENSGALG00000013281	RSPH4A	1.13787	0.00824669	0.0300596	up
ENSGALG00000013414	PDLIM3	3.38149	1.5e-10	3.13e-08	up
ENSGALG00000013568	NR4A3	1.88719	0.0181443	0.0536253	up
ENSGALG00000013775	CDH19	1.84845	5.85e-05	0.000726009	up
ENSGALG00000013814	IMPA2	2.03959	1.08e-06	3.37e-05	up
ENSGALG00000014042	SSPN	2.51793	2.49e-07	1.07e-05	up
ENSGALG00000014213	PRR5	1.85942	2.87e-06	7.04e-05	up
ENSGALG00000014463	ACTN2	1.24037	0.00177655	0.00970691	up
ENSGALG00000014726	RAB3C	2.25721	2.79e-05	0.000418026	up
ENSGALG00000014923	ARHGEF28	2.25274	2.77e-09	3e-07	up
ENSGALG00000015110	FAM189A2	1.05348	0.0384085	0.0921272	up
ENSGALG00000015141	GDA	4.31672	2.37e-20	1.07e-16	up
ENSGALG00000015167	PRUNE2	3.71995	1.43e-09	1.81e-07	up
ENSGALG00000015177	GNAQ	3.07067	1.11e-07	5.73e-06	up
ENSGALG00000015193	CCDC80	3.20672	2.02e-07	9.17e-06	up
ENSGALG00000015253	COL8A1	3.45442	2.63e-08	1.8e-06	up
ENSGALG00000015409	PROS1	2.41559	8.18e-10	1.15e-07	up
ENSGALG00000015598	RASGRF2	2.15232	2.97e-05	0.000437763	up
ENSGALG00000015624	VCAN	3.07176	1.77e-07	8.33e-06	up
ENSGALG00000015704	TXN	1.23821	0.00101342	0.00635204	up
ENSGALG00000015908	COL12A1	2.59136	2.14e-06	5.75e-05	up
ENSGALG00000016001	LZTS3	1.43897	0.00301861	0.0144019	up
ENSGALG00000016014	RCAN1	1.65861	0.00215856	0.0112756	up
ENSGALG00000016105	DYSF	1.72019	5.52e-05	0.000697961	up
ENSGALG00000016293	BMP5	2.0928	3.1e-07	1.22e-05	up
ENSGALG00000016358	PTCHD1	1.89035	9.17e-06	0.000173804	up
ENSGALG00000016391	CNKSR2	1.16724	0.00968641	0.0337021	up
ENSGALG00000016478	MATN3	3.14276	3.41e-05	0.000485399	up
ENSGALG00000016485	RHOB	1.29448	0.000573661	0.00414634	up
ENSGALG00000016575	GPM6B	1.91727	2.75e-07	1.13e-05	up
ENSGALG00000016653	ENSGALG00000016653	1.74219	0.000674296	0.00467179	up
ENSGALG00000016785	IL1RL1	2.62015	7.5e-09	6.82e-07	up
ENSGALG00000016797	FHL2	3.06176	1.17e-08	9.32e-07	up
ENSGALG00000016809	EDAR	3.13438	2.65e-07	1.11e-05	up
ENSGALG00000016843	COL4A2	3.84416	7.85e-12	2.87e-09	up
ENSGALG00000016870	TMTC4	1.74793	2.04e-05	0.000323381	up
ENSGALG00000017044	TRPC4	6.43106	8.76e-12	3.04e-09	up
ENSGALG00000017099	RASL11A	3.54845	9.15e-12	3.1e-09	up
ENSGALG00000017122	SGCG	2.13403	4.93e-08	2.98e-06	up
ENSGALG00000017191	ANGPTL5	5.70356	2.25e-09	2.5e-07	up
ENSGALG00000017205	ENDOD1	1.58687	8.7e-07	2.85e-05	up
ENSGALG00000017418	NPTX1	1.39192	0.0215778	0.0607002	up
ENSGALG00000017715	TINAGL1	2.12929	1.4e-06	4.12e-05	up
ENSGALG00000017845	ENSGALG00000017845	1.99701	8.8e-05	0.000991645	up
ENSGALG00000021627	IFI27L2	2.20374	4.5e-06	9.93e-05	up
ENSGALG00000021869	PODN	3.78595	8.2e-09	7.12e-07	up
ENSGALG00000022622	HOXA4	1.34001	0.00108052	0.0066479	up
ENSGALG00000023142	PTGER3	1.62091	5.39e-06	0.000113646	up
ENSGALG00000023303	SIX2	1.69941	0.000271953	0.0023628	up
ENSGALG00000023396	ASPHD2	1.37199	0.000857761	0.00563725	up
ENSGALG00000023772	HSPB7	3.8207	1.49e-08	1.13e-06	up
ENSGALG00000023834	ENSGALG00000023834	4.1884	3.51e-07	1.36e-05	up
ENSGALG00000024318	TMEM200B	2.44495	2.72e-06	6.82e-05	up
ENSGALG00000025602	ENSGALG00000025602	3.57356	1.12e-12	4.77e-10	up
ENSGALG00000025764	FKBP10	1.49022	0.000184975	0.00174664	up
ENSGALG00000025842	TPM2	1.46674	0.00386342	0.0172528	up
ENSGALG00000025929	HOXA5	1.75644	3.1e-05	0.000450741	up
ENSGALG00000025937	FXYD6	1.85387	1.52e-07	7.51e-06	up
ENSGALG00000026011	GALR1	1.94521	0.0110394	0.0371221	up
ENSGALG00000026153	FOXO6	2.42427	4.82e-05	0.000628296	up
ENSGALG00000026159	PDLIM7	2.45673	9.72e-07	3.14e-05	up
ENSGALG00000026373	KCNJ8	1.74551	2.66e-05	0.000402211	up
ENSGALG00000026605	BAG2	1.71722	0.000303858	0.00257235	up
ENSGALG00000026613	S100A4	4.30431	3.82e-09	3.92e-07	up
ENSGALG00000026661	MSRB3	3.04278	1.02e-09	1.36e-07	up
ENSGALG00000026757	DHFR	1.40926	3.76e-06	8.68e-05	up
ENSGALG00000026836	ENSGALG00000026836	2.27403	3.12e-06	7.55e-05	up
ENSGALG00000026846	JMJD7	1.68248	5.24e-05	0.000670652	up
ENSGALG00000026864	ZCCHC24	1.79364	2.41e-05	0.000374161	up
ENSGALG00000027146	GPR139	4.04757	6.23e-13	2.92e-10	up
ENSGALG00000027188	SREBF1	1.15917	1.09e-06	3.4e-05	up
ENSGALG00000027345	SLC46A2	3.41728	7.76e-09	6.95e-07	up
ENSGALG00000027389	RGS7BP	2.10399	1.25e-06	3.77e-05	up
ENSGALG00000027887	ENSGALG00000027887	4.02498	2.22e-06	5.9e-05	up
ENSGALG00000028063	LOX	3.12829	1.52e-07	7.51e-06	up
ENSGALG00000028174	ENSGALG00000028174	2.3528	2.15e-07	9.6e-06	up
ENSGALG00000028186	RERG	2.15917	6.44e-09	5.97e-07	up
ENSGALG00000028236	PRRX2	3.48025	3.41e-11	9.1e-09	up
ENSGALG00000028294	ENSGALG00000028294	1.05237	0.0151566	0.0467646	up
ENSGALG00000028326	HSD11B2	1.88381	0.00773801	0.0287381	up
ENSGALG00000028567	MYL9	2.69428	5.53e-07	1.96e-05	up
ENSGALG00000028721	LMOD1	3.10814	2.65e-07	1.11e-05	up
ENSGALG00000028774	S100A10	2.25189	1.79e-07	8.38e-06	up
ENSGALG00000028928	LCAT	1.89333	2.51e-07	1.07e-05	up
ENSGALG00000028982	CMPK2	1.20215	0.0438976	0.101124	up
ENSGALG00000029264	PI15	1.72752	0.00121093	0.00721287	up
ENSGALG00000029424	JPH3	3.37908	2.05e-10	3.71e-08	up
ENSGALG00000029494	BGLAP	2.63845	5.29e-05	0.000675533	up
ENSGALG00000029635	ENSGALG00000029635	1.5668	1.65e-05	0.000274925	up
ENSGALG00000029764	ENSGALG00000029764	3.19494	4e-08	2.55e-06	up
ENSGALG00000029853	ENSGALG00000029853	1.98424	1.55e-05	0.000261745	up
ENSGALG00000029857	ENSGALG00000029857	1.60654	0.000434911	0.003415	up
ENSGALG00000029921	CSRP2	1.03469	0.00347557	0.0160452	up
ENSGALG00000030002	KRT18	1.21202	0.0042012	0.0183565	up
ENSGALG00000030115	WISP1	2.25652	6.27e-07	2.17e-05	up
ENSGALG00000030209	CPZ	1.85632	9.03e-05	0.00101301	up
ENSGALG00000030587	ENSGALG00000030587	1.76125	1.62e-05	0.000271137	up
ENSGALG00000030687	LGI3	2.70891	2.3e-07	1.01e-05	up
ENSGALG00000031094	EDA2R	1.73415	8.02e-08	4.49e-06	up
ENSGALG00000031112	COL5A2	2.24388	2.77e-07	1.13e-05	up
ENSGALG00000031244	ADCY6	1.18438	0.000626109	0.00443085	up
ENSGALG00000031497	ENSGALG00000031497	1.21097	0.0360305	0.0881244	up
ENSGALG00000031916	ZP1	3.25001	1.13e-12	4.77e-10	up
ENSGALG00000032143	CRISPLD2	2.35248	1.28e-06	3.88e-05	up
ENSGALG00000032161	SCUBE2	1.29857	5.3e-05	0.000675877	up
ENSGALG00000032220	ELN	3.68227	2.98e-12	1.12e-09	up
ENSGALG00000032313	KDELR3	1.67551	2.58e-06	6.54e-05	up
ENSGALG00000032415	SEZ6L	1.31482	0.02804	0.0736764	up
ENSGALG00000032418	RAB26	1.20894	0.000910046	0.005881	up
ENSGALG00000032736	MGLL	1.95906	6.41e-07	2.21e-05	up
ENSGALG00000032854	ACP5	2.48862	4.61e-06	0.000101151	up
ENSGALG00000032893	SHISA4	1.76193	4.49e-05	0.000594268	up
ENSGALG00000032955	TUFT1	1.77901	1.17e-05	0.000210818	up
ENSGALG00000032974	ADAMTS2	2.26325	7.76e-07	2.61e-05	up
ENSGALG00000033051	CAMK1D	2.39698	5.8e-16	7.85e-13	up
ENSGALG00000033471	CALD1	2.7769	3.35e-08	2.21e-06	up
ENSGALG00000033522	ENSGALG00000033522	2.26726	1.22e-05	0.000217249	up
ENSGALG00000033867	PCOLCE	1.51252	2.03e-05	0.000323165	up
ENSGALG00000033932	BF1	1.01857	0.00784701	0.0290007	up
ENSGALG00000034078	GLT8D2	3.22858	1.67e-08	1.25e-06	up
ENSGALG00000034392	ENSGALG00000034392	2.62752	2.87e-11	8.24e-09	up
ENSGALG00000035086	ENSGALG00000035086	2.10135	1.54e-05	0.000260616	up
ENSGALG00000035187	FHL3	2.30741	4.43e-06	9.84e-05	up
ENSGALG00000035237	ENSGALG00000035237	1.24473	0.000963099	0.00611588	up
ENSGALG00000035584	COL3A1	3.15581	1.11e-09	1.46e-07	up
ENSGALG00000035717	HSPG2	2.55308	2.4e-08	1.68e-06	up
ENSGALG00000035879	ENSGALG00000035879	3.87171	2.99e-10	5e-08	up
ENSGALG00000036086	TAGLN2	2.10227	3.54e-06	8.29e-05	up
ENSGALG00000036142	LOXL3	1.73249	8.02e-06	0.00015653	up
ENSGALG00000036175	CAPG	2.84823	8.17e-09	7.12e-07	up
ENSGALG00000036498	EHD2	2.54778	3.7e-08	2.41e-06	up
ENSGALG00000036589	GFRA4	1.75641	0.00255097	0.0127501	up
ENSGALG00000036686	PLTP	1.41332	0.00222298	0.0115277	up
ENSGALG00000036731	GAS2L1	1.37078	0.000499211	0.00374678	up
ENSGALG00000036738	IGSF3	1.83361	2.47e-07	1.07e-05	up
ENSGALG00000036798	COL4A1	4.16925	4.7e-13	2.66e-10	up
ENSGALG00000036925	CADM3	2.40734	7.75e-05	0.000905918	up
ENSGALG00000036971	FGF12	1.7467	7.45e-08	4.24e-06	up
ENSGALG00000037131	ENSGALG00000037131	2.33369	2.58e-07	1.09e-05	up
ENSGALG00000037869	ENSGALG00000037869	2.27469	4.86e-07	1.77e-05	up
ENSGALG00000038162	FAM26E	1.26323	0.00597017	0.0237144	up
ENSGALG00000038311	COL18A1	2.27312	1.89e-07	8.66e-06	up
ENSGALG00000038364	CCN3	2.38911	3.76e-06	8.68e-05	up
ENSGALG00000038399	PLEKHA6	1.49538	0.00030414	0.00257268	up
ENSGALG00000038458	LOXL1	2.33038	3.33e-06	7.94e-05	up
ENSGALG00000038513	ENSGALG00000038513	3.65204	2.08e-08	1.51e-06	up
ENSGALG00000038550	ENSGALG00000038550	2.03499	0.00644246	0.0250828	up
ENSGALG00000039092	STAC	1.47937	0.0241272	0.0658346	up
ENSGALG00000039102	TOX	1.52016	0.000255232	0.00224634	up
ENSGALG00000039216	COL6A2	2.93948	4.66e-09	4.69e-07	up
ENSGALG00000039322	DDR2	1.76216	1.18e-05	0.000211322	up
ENSGALG00000039376	DPT	5.05981	1.84e-13	1.25e-10	up
ENSGALG00000039447	KRT23	2.10813	0.000941867	0.0060064	up
ENSGALG00000039553	SULF1	2.06339	0.000266134	0.00231819	up
ENSGALG00000039690	STMN2	3.25145	0.00865176	0.0311422	up
ENSGALG00000039742	CYP21A1	2.61712	0.00121342	0.0072245	up
ENSGALG00000039772	RGS7	1.20791	0.0118617	0.0391775	up
ENSGALG00000039990	TNC	5.62973	4.15e-15	4.68e-12	up
ENSGALG00000040114	PTPRZ1	2.11569	0.000549563	0.00401068	up
ENSGALG00000040185	ENSGALG00000040185	1.44899	1.03e-09	1.37e-07	up
ENSGALG00000040342	ADAMTS1	1.66576	0.00179425	0.00977991	up
ENSGALG00000040367	P2RY14	1.74369	0.000214613	0.00195621	up
ENSGALG00000040444	SEMA3C	1.89661	1.29e-05	0.000227104	up
ENSGALG00000040620	LSAMP	1.21108	0.000172897	0.00166209	up
ENSGALG00000040655	FAM20A	2.97239	1.01e-07	5.34e-06	up
ENSGALG00000040869	ENSGALG00000040869	1.89377	8.57e-05	0.000970303	up
ENSGALG00000041013	TNS1	2.15318	8.13e-07	2.71e-05	up
ENSGALG00000041225	ENSGALG00000041225	1.74785	0.0126889	0.0409608	up
ENSGALG00000041266	CNN1	5.32209	4.67e-10	7.11e-08	up
ENSGALG00000041298	ENSGALG00000041298	2.96524	1.79e-09	2.15e-07	up
ENSGALG00000041555	COL1A1	3.68552	1.5e-10	3.13e-08	up
ENSGALG00000041604	NPTXR	1.21894	0.0025135	0.0126234	up
ENSGALG00000041634	ACTG2	5.60204	6.5e-11	1.57e-08	up
ENSGALG00000041730	GPR20	4.11489	3.39e-10	5.59e-08	up
ENSGALG00000041826	S100A6	3.79618	2.32e-11	6.85e-09	up
ENSGALG00000041834	AEBP1	2.62941	9.85e-09	8.08e-07	up
ENSGALG00000042275	ENSGALG00000042275	1.56601	0.000283752	0.00243872	up
ENSGALG00000042458	ACTN1	3.28619	1.29e-10	2.86e-08	up
ENSGALG00000042524	ENSGALG00000042524	5.06918	3.49e-11	9.1e-09	up
ENSGALG00000042551	ENSGALG00000042551	1.6888	5.99e-05	0.000739238	up
ENSGALG00000042604	ARX	1.93321	0.000113364	0.00120812	up
ENSGALG00000042664	CBLN1	1.33728	0.00567985	0.0228833	up
ENSGALG00000042705	KCNK3	3.36055	0.000600612	0.00430438	up
ENSGALG00000042744	RGS2	1.2491	0.00457927	0.0195693	up
ENSGALG00000042836	KCNH2	2.77431	3.29e-08	2.19e-06	up
ENSGALG00000042871	SLIT1	2.25382	6e-06	0.00012327	up
ENSGALG00000042992	ENSGALG00000042992	1.57028	9.58e-06	0.000178935	up
ENSGALG00000043287	CAV1	3.44761	2.51e-10	4.35e-08	up
ENSGALG00000043909	ENSGALG00000043909	2.0689	0.00524873	0.0215926	up
ENSGALG00000044811	ENSGALG00000044811	4.24148	2.15e-08	1.53e-06	up
ENSGALG00000045085	IFIT5	1.44121	0.0167077	0.0503794	up
ENSGALG00000045199	ENSGALG00000045199	1.61175	3.13e-05	0.00045366	up
ENSGALG00000045305	ENSGALG00000045305	1.9684	0.00100551	0.00631416	up
ENSGALG00000045602	ENSGALG00000045602	1.77153	3.97e-05	0.000543081	up
ENSGALG00000045754	ENSGALG00000045754	1.00869	0.0270716	0.0717163	up
ENSGALG00000045815	ENSGALG00000045815	1.80022	4.31e-06	9.61e-05	up
ENSGALG00000046461	LRRC15	2.10637	1.86e-06	5.15e-05	up
ENSGALG00000046616	CHGB	1.88759	0.0121283	0.0397286	up
ENSGALG00000046646	ENSGALG00000046646	2.69534	1.48e-14	1.43e-11	up
ENSGALG00000000470	LMNA	1.4443	0.000385134	0.0031107	up
ENSGALG00000046817	ENSGALG00000046817	2.52233	1.15e-08	9.19e-07	up
ENSGALG00000047024	ZNF469	2.45084	2.83e-07	1.15e-05	up
ENSGALG00000047193	ENSGALG00000047193	2.81377	0.00295676	0.0141768	up
ENSGALG00000047320	MFAP5	2.5162	1.36e-05	0.000235887	up
ENSGALG00000047339	ENSGALG00000047339	1.47088	8.79e-05	0.000991005	up
ENSGALG00000047341	ENSGALG00000047341	2.85757	1.84e-05	0.000302312	up
ENSGALG00000047374	ENSGALG00000047374	1.13457	0.00477164	0.0201157	up
ENSGALG00000047464	FBXL22	2.22757	7.21e-08	4.13e-06	up
ENSGALG00000047592	ENSGALG00000047592	1.87154	0.000158604	0.00154978	up
ENSGALG00000047792	SELENOM	1.33264	0.00136295	0.00791644	up
ENSGALG00000047890	PCP4	1.37757	0.00255736	0.012768	up
ENSGALG00000048315	ENSGALG00000048315	1.25372	0.00449252	0.0193178	up
ENSGALG00000048322	ENSGALG00000048322	2.60088	0.00199292	0.0105776	up
ENSGALG00000048500	ENSGALG00000048500	1.77045	0.00294791	0.0141594	up
ENSGALG00000049040	ENSGALG00000049040	2.22907	4.71e-05	0.000617914	up
ENSGALG00000049067	ENSGALG00000049067	3.59394	8.12e-08	4.51e-06	up
ENSGALG00000049108	ENSGALG00000049108	1.17803	0.00249177	0.0125735	up
ENSGALG00000049157	DOK4	1.16837	0.000502073	0.00376138	up
ENSGALG00000049177	ENSGALG00000049177	1.4694	0.000408478	0.00324316	up
ENSGALG00000049456	ENSGALG00000049456	1.35153	0.00295527	0.0141757	up
ENSGALG00000049461	BG8	1.75286	8.85e-08	4.84e-06	up
ENSGALG00000049502	ENSGALG00000049502	1.43863	0.0041911	0.0183242	up
ENSGALG00000049529	ENSGALG00000049529	1.69375	0.000228659	0.00205498	up
ENSGALG00000049721	ENSGALG00000049721	2.01077	0.000140493	0.00142821	up
ENSGALG00000050034	ENSGALG00000050034	2.75414	3.08e-05	0.000447954	up
ENSGALG00000050309	ENSGALG00000050309	3.59215	4.14e-20	1.4e-16	up
ENSGALG00000050430	ENSGALG00000050430	2.21023	6.24e-06	0.000127641	up
ENSGALG00000050548	ENSGALG00000050548	2.60529	3.03e-05	0.000444428	up
ENSGALG00000050625	ENSGALG00000050625	1.63644	0.0159054	0.0484459	up
ENSGALG00000050645	ENSGALG00000050645	1.96644	5.55e-07	1.96e-05	up
ENSGALG00000050904	ENSGALG00000050904	2.02396	1.47e-05	0.000251417	up
ENSGALG00000051142	FAM180B	2.05748	1.26e-09	1.64e-07	up
ENSGALG00000051152	ENSGALG00000051152	1.44239	0.000370132	0.0030147	up
ENSGALG00000051258	ENSGALG00000051258	2.76986	1.47e-09	1.84e-07	up
ENSGALG00000051297	ENSGALG00000051297	1.0655	0.00666561	0.0256974	up
ENSGALG00000051465	ENSGALG00000051465	2.88671	0.000139963	0.00142435	up
ENSGALG00000025958	U3	2.93169	0.00232094	0.0118855	up
ENSGALG00000051989	ENSGALG00000051989	1.10124	5.44e-05	0.000690997	up
ENSGALG00000052142	ENSGALG00000052142	2.39944	0.0369262	0.0895005	up
ENSGALG00000052388	METRN	1.66095	3.62e-05	0.000507272	up
ENSGALG00000052409	ENSGALG00000052409	3.4682	5.2e-05	0.000667978	up
ENSGALG00000052610	ENSGALG00000052610	2.43341	0.000129948	0.00134362	up
ENSGALG00000052761	ENSGALG00000052761	2.80874	9.15e-06	0.000173804	up
ENSGALG00000052892	ENSGALG00000052892	3.63848	6.5e-07	2.23e-05	up
ENSGALG00000053036	ENSGALG00000053036	1.40448	9.69e-06	0.000180743	up
ENSGALG00000053107	ENSGALG00000053107	1.95149	5.66e-05	0.000712175	up
ENSGALG00000053386	ENSGALG00000053386	2.68011	1.51e-05	0.00025626	up
ENSGALG00000053390	ENSGALG00000053390	2.22158	0.000361384	0.00296125	up
ENSGALG00000053511	APOLD1	2.0555	0.000148244	0.00147923	up
ENSGALG00000053525	ENSGALG00000053525	1.39867	0.0329568	0.0825903	up
ENSGALG00000053676	ENSGALG00000053676	2.61959	0.000150573	0.00149634	up
ENSGALG00000053802	ENSGALG00000053802	1.18586	0.0355311	0.0872496	up
ENSGALG00000053830	ENSGALG00000053830	3.24782	1.13e-05	0.000203959	up
ENSGALG00000053846	ENSGALG00000053846	2.06302	3.71e-06	8.6e-05	up
ENSGALG00000053994	ENSGALG00000053994	2.55173	0.000233727	0.00208966	up
ENSGALG00000054059	ENSGALG00000054059	2.38	8.19e-07	2.72e-05	up
ENSGALG00000054073	ENSGALG00000054073	1.40073	0.00102847	0.0064167	up
ENSGALG00000054250	ENSGALG00000054250	2.62285	8.02e-09	7.05e-07	up
ENSGALG00000054370	ENSGALG00000054370	1.92335	8.07e-05	0.000933705	up
ENSGALG00000054431	ENSGALG00000054431	2.32773	9.96e-05	0.00109328	up
ENSGALG00000054470	ENSGALG00000054470	1.76003	0.00550194	0.0223661	up
ENSGALG00000054718	FLNA	2.52467	7.46e-07	2.52e-05	up
ENSGALG00000054891	RTKN	1.35434	0.000470651	0.00359515	up
ENSGALG00000054896	ENSGALG00000054896	1.00999	0.0213858	0.0602979	up
ENSGALG00000054913	ENSGALG00000054913	2.68225	1.73e-07	8.15e-06	up
ENSGALG00000054927	ENSGALG00000054927	2.42195	0.0133738	0.0426936	up
ENSGALG00000054934	ENSGALG00000054934	2.74854	0.000310483	0.00261373	up
ENSGALG00000054999	ENSGALG00000054999	2.31635	1.06e-06	3.34e-05	up
ENSGALG00000055117	ENSGALG00000055117	2.42401	4.82e-06	0.000104165	up
ENSGALG00000047347	Metazoa_SRP	2.05325	0.042223	0.0984695	up
ENSGALG00000015656	PALM2AKAP2	2.20633	6.52e-08	3.77e-06	up
ENSGALG00000053886	ENSGALG00000053886	1.89891	0.000840515	0.00555084	up
ENSGALG00000000545	REN	-1.53477	0.00152974	0.00863349	down
ENSGALG00000001035	ENSGALG00000001035	-1.66452	0.000246831	0.00218233	down
ENSGALG00000001171	SEMA6B	-1.14056	0.01546	0.047334	down
ENSGALG00000003175	ENSGALG00000003175	-1.28234	3.63e-05	0.000508068	down
ENSGALG00000003466	ENSGALG00000003466	-3.49564	2.54e-07	1.08e-05	down
ENSGALG00000005797	COL20A1	-1.00314	0.000981625	0.00619576	down
ENSGALG00000005803	ZNRF3	-1.58484	1.17e-07	6e-06	down
ENSGALG00000005938	ENSGALG00000005938	-1.0129	0.00356885	0.0163643	down
ENSGALG00000005978	RBP3	-1.77161	0.000105602	0.00115074	down
ENSGALG00000006239	ENSGALG00000006239	-2.08794	6.81e-06	0.000136987	down
ENSGALG00000006479	CCM2L	-2.45163	8.49e-22	5.75e-18	down
ENSGALG00000006755	USP2	-1.56028	1.92e-05	0.00030971	down
ENSGALG00000008701	XDH	-1.12834	0.000228082	0.00205209	down
ENSGALG00000008947	PAK5	-2.02922	8.09e-12	2.88e-09	down
ENSGALG00000010935	PTPRQ	-1.04697	0.0472775	0.106534	down
ENSGALG00000012941	ENSGALG00000012941	-1.10893	0.000112064	0.0011982	down
ENSGALG00000014228	SMC1B	-1.2054	0.0100499	0.03462	down
ENSGALG00000015892	IRAK1BP1	-1.0288	0.000153754	0.00151704	down
ENSGALG00000016502	TP53I3	-1.91541	6.24e-13	2.92e-10	down
ENSGALG00000017021	ATP7B	-1.82537	2.49e-05	0.000383362	down
ENSGALG00000021198	ENSGALG00000021198	-1.73813	0.000136219	0.0013964	down
ENSGALG00000023882	MALL	-1.35485	1.85e-05	0.000304185	down
ENSGALG00000027305	SKAP1	-1.55656	9.8e-07	3.16e-05	down
ENSGALG00000029566	ENSGALG00000029566	-1.39492	0.000474015	0.00360907	down
ENSGALG00000030866	CPQ	-1.08094	7.4e-06	0.000146547	down
ENSGALG00000031659	ENSGALG00000031659	-1.38859	0.00717524	0.0271325	down
ENSGALG00000037194	ENSGALG00000037194	-3.20601	2.84e-12	1.1e-09	down
ENSGALG00000037295	ENSGALG00000037295	-1.06431	0.0254805	0.0685878	down
ENSGALG00000037628	ENSGALG00000037628	-2.1332	0.00045476	0.00351182	down
ENSGALG00000038964	ENSGALG00000038964	-2.0665	2.43e-06	6.31e-05	down
ENSGALG00000040260	TUBA1C	-1.05349	4.81e-07	1.76e-05	down
ENSGALG00000040761	DRD4	-1.12597	0.0021697	0.0113164	down
ENSGALG00000041845	ZNF692	-1.0572	0.0212486	0.0600535	down
ENSGALG00000045499	TCFL5	-1.27491	0.00228102	0.0117414	down
ENSGALG00000046680	ENSGALG00000046680	-1.8251	9.67e-08	5.18e-06	down
ENSGALG00000046942	ENSGALG00000046942	-1.34593	0.0104319	0.035565	down
ENSGALG00000047156	ENSGALG00000047156	-1.33917	0.0011997	0.00716174	down
ENSGALG00000047197	ENSGALG00000047197	-2.88687	1.68e-07	7.97e-06	down
ENSGALG00000047709	ENSGALG00000047709	-2.26978	8.28e-06	0.000160652	down
ENSGALG00000047718	ENSGALG00000047718	-4.93632	1.58e-16	2.67e-13	down
ENSGALG00000047972	ENSGALG00000047972	-1.04187	0.01823	0.053808	down
ENSGALG00000048063	ENSGALG00000048063	-1.17279	0.0195425	0.056621	down
ENSGALG00000048301	ENSGALG00000048301	-1.31782	0.00294032	0.014133	down
ENSGALG00000048537	ENSGALG00000048537	-2.89391	8.32e-05	0.000952437	down
ENSGALG00000048548	ENSGALG00000048548	-4.30693	1.58e-10	3.2e-08	down
ENSGALG00000048626	ENSGALG00000048626	-1.74941	0.000308917	0.00260541	down
ENSGALG00000048643	ENSGALG00000048643	-1.47157	0.00266398	0.0131452	down
ENSGALG00000048681	ENSGALG00000048681	-1.68388	0.000638932	0.00449576	down
ENSGALG00000048778	ENSGALG00000048778	-1.88709	0.000309331	0.00260727	down
ENSGALG00000049018	ENSGALG00000049018	-1.13719	0.00109778	0.00671609	down
ENSGALG00000049059	ENSGALG00000049059	-1.2085	0.00412326	0.0180923	down
ENSGALG00000049081	ENSGALG00000049081	-1.93929	2.24e-06	5.93e-05	down
ENSGALG00000049174	ENSGALG00000049174	-2.55704	3.43e-10	5.6e-08	down
ENSGALG00000049245	ENSGALG00000049245	-1.88115	0.00177264	0.00968943	down
ENSGALG00000049296	ENSGALG00000049296	-1.92536	1.04e-05	0.000191315	down
ENSGALG00000049297	ENSGALG00000049297	-1.40682	0.00415096	0.0181943	down
ENSGALG00000049342	ENSGALG00000049342	-2.77458	3.32e-16	5e-13	down
ENSGALG00000049354	ENSGALG00000049354	-1.00325	0.0206957	0.0588914	down
ENSGALG00000049396	ENSGALG00000049396	-1.51633	0.000156186	0.00153579	down
ENSGALG00000049485	ENSGALG00000049485	-1.7754	1.63e-05	0.000271137	down
ENSGALG00000049757	ENSGALG00000049757	-1.71392	0.000920915	0.00592287	down
ENSGALG00000049890	ENSGALG00000049890	-2.33101	5.73e-06	0.000119592	down
ENSGALG00000049903	ENSGALG00000049903	-2.73536	1.85e-22	2.51e-18	down
ENSGALG00000050066	ENSGALG00000050066	-1.17142	0.00266759	0.0131582	down
ENSGALG00000050135	ENSGALG00000050135	-3.48888	6.68e-09	6.15e-07	down
ENSGALG00000050159	ENSGALG00000050159	-1.36662	1.59e-06	4.52e-05	down
ENSGALG00000050220	ENSGALG00000050220	-1.89996	3.59e-05	0.000504307	down
ENSGALG00000050240	TBX21	-1.12157	0.0175152	0.0521299	down
ENSGALG00000050297	ENSGALG00000050297	-2.67382	9.68e-09	8.05e-07	down
ENSGALG00000050382	ENSGALG00000050382	-3.15277	2.01e-08	1.47e-06	down
ENSGALG00000050391	ENSGALG00000050391	-1.79341	0.00031587	0.00264593	down
ENSGALG00000050422	ENSGALG00000050422	-2.00095	0.00158866	0.00887355	down
ENSGALG00000050453	ENSGALG00000050453	-4.56961	6.18e-09	5.77e-07	down
ENSGALG00000050469	ENSGALG00000050469	-1.51735	0.00107181	0.00661697	down
ENSGALG00000050975	ENSGALG00000050975	-1.25864	0.00123843	0.00734118	down
ENSGALG00000050987	ENSGALG00000050987	-2.9814	2.59e-06	6.55e-05	down
ENSGALG00000050998	ENSGALG00000050998	-2.33547	2e-07	9.14e-06	down
ENSGALG00000051126	ENSGALG00000051126	-1.67854	0.00300159	0.014346	down
ENSGALG00000051551	ENSGALG00000051551	-2.13984	2.75e-05	0.00041306	down
ENSGALG00000051990	ENSGALG00000051990	-3.90223	1.44e-08	1.1e-06	down
ENSGALG00000052109	ENSGALG00000052109	-1.34126	0.0159989	0.048665	down
ENSGALG00000052127	ENSGALG00000052127	-2.19029	7.65e-09	6.91e-07	down
ENSGALG00000052148	ENSGALG00000052148	-1.75327	0.000164304	0.00159648	down
ENSGALG00000052232	ENSGALG00000052232	-1.70589	0.000372722	0.00302488	down
ENSGALG00000052387	ENSGALG00000052387	-5.8889	5.6e-13	2.92e-10	down
ENSGALG00000052809	ENSGALG00000052809	-2.24997	9.1e-05	0.00101906	down
ENSGALG00000052916	ENSGALG00000052916	-2.58513	3.04e-06	7.4e-05	down
ENSGALG00000052950	ENSGALG00000052950	-2.24648	1.76e-06	4.92e-05	down
ENSGALG00000052964	ENSGALG00000052964	-1.3526	0.0050522	0.0209914	down
ENSGALG00000053102	ENSGALG00000053102	-1.71152	2.3e-06	6.05e-05	down
ENSGALG00000053495	ENSGALG00000053495	-3.2048	6.22e-07	2.15e-05	down
ENSGALG00000053632	ENSGALG00000053632	-1.35535	0.00127809	0.00751445	down
ENSGALG00000053968	ENSGALG00000053968	-1.12657	0.0014811	0.00842649	down
ENSGALG00000054053	ENSGALG00000054053	-2.57425	2.69e-07	1.11e-05	down
ENSGALG00000054102	ENSGALG00000054102	-1.93893	0.00239921	0.0121804	down
ENSGALG00000054279	ENSGALG00000054279	-1.86345	0.00940546	0.0329873	down
ENSGALG00000054312	ENSGALG00000054312	-2.55315	0.000493213	0.003711	down
ENSGALG00000054441	ENSGALG00000054441	-1.62841	9.38e-06	0.000176669	down
ENSGALG00000054484	ENSGALG00000054484	-3.59613	1.19e-05	0.000213533	down
ENSGALG00000054507	ENSGALG00000054507	-1.93063	8.68e-07	2.85e-05	down
ENSGALG00000054605	ENSGALG00000054605	-3.69542	2.31e-06	6.05e-05	down
ENSGALG00000054787	ENSGALG00000054787	-1.98814	0.000144948	0.00145755	down
ENSGALG00000054792	ENSGALG00000054792	-1.58015	0.00121528	0.00723244	down
ENSGALG00000055116	ENSGALG00000055116	-1.22306	0.00255868	0.0127698	down

## Sheet: Table S2
Table S2 KEGG pathways enriched by commonly upregulated DEGs in two laying periods
Pathways	DEGs No.	P-adjust	INPUT
ECM-receptor interaction	11	2.23e-05	ENSGALG00000009641|ENSGALG00000039216|ENSGALG00000003923|ENSGALG00000036798|ENSGALG00000016843|ENSGALG00000035717|ENSGALG00000035879|ENSGALG00000011200|ENSGALG00000005974|ENSGALG00000039990|ENSGALG00000003578
Focal adhesion	16	3.47e-05	ENSGALG00000011708|ENSGALG00000009641|ENSGALG00000039216|ENSGALG00000005438|ENSGALG00000003923|ENSGALG00000043287|ENSGALG00000012755|ENSGALG00000036798|ENSGALG00000016843|ENSGALG00000028567|ENSGALG00000042458|ENSGALG00000035879|ENSGALG00000011200|ENSGALG00000005974|ENSGALG00000039990|ENSGALG00000003578
Vascular smooth muscle contraction	12	0.000147466	ENSGALG00000031244|ENSGALG00000011708|ENSGALG00000005332|ENSGALG00000015177|ENSGALG00000041634|ENSGALG00000035086|ENSGALG00000002118|ENSGALG00000028567|ENSGALG00000033471|ENSGALG00000006343|ENSGALG00000008727|ENSGALG00000005632

## Sheet: Table S3
Table S3 GO Terms enriched by commonly upregulated DEGs in two laying periods
ONTOLOGY	GO Terms	DEGs No.	P-adjust	INPUT
CC	extracellular space	53	5.31863e-15	ENSGALG00000002298|ENSGALG00000029264|ENSGALG00000009641|ENSGALG00000032161|ENSGALG00000006758|ENSGALG00000032143|ENSGALG00000021869|ENSGALG00000004960|ENSGALG00000006453|ENSGALG00000015253|ENSGALG00000015409|ENSGALG00000041834|ENSGALG00000007090|ENSGALG00000039990|ENSGALG00000033932|ENSGALG00000003770|ENSGALG00000002708|ENSGALG00000003923|ENSGALG00000012755|ENSGALG00000036798|ENSGALG00000007361|…
CC	extracellular matrix	23	5.84605e-11	ENSGALG00000002298|ENSGALG00000009641|ENSGALG00000032143|ENSGALG00000004960|ENSGALG00000030115|ENSGALG00000038364|ENSGALG00000015624|ENSGALG00000002708|ENSGALG00000003923|ENSGALG00000036798|ENSGALG00000003578|ENSGALG00000016843|ENSGALG00000005974|ENSGALG00000001407|ENSGALG00000040342|ENSGALG00000032974|ENSGALG00000031112|ENSGALG00000006992|ENSGALG00000015253|ENSGALG00000035584|ENSGALG00000004722|…
CC	collagen-containing extracellular matrix	16	3.36131e-09	ENSGALG00000015908|ENSGALG00000001407|ENSGALG00000039216|ENSGALG00000003923|ENSGALG00000000927|ENSGALG00000016478|ENSGALG00000010448|ENSGALG00000017191|ENSGALG00000003770|ENSGALG00000004184|ENSGALG00000011200|ENSGALG00000010583|ENSGALG00000039990|ENSGALG00000032974|ENSGALG00000003578|ENSGALG00000010346
CC	basement membrane	13	7.11206e-08	ENSGALG00000003770|ENSGALG00000004184|ENSGALG00000011200|ENSGALG00000036798|ENSGALG00000016843|ENSGALG00000004960|ENSGALG00000015253|ENSGALG00000040342|ENSGALG00000000402|ENSGALG00000005974|ENSGALG00000039990|ENSGALG00000002546|ENSGALG00000003578
CC	collagen trimer	10	8.9617e-07	ENSGALG00000002298|ENSGALG00000005554|ENSGALG00000039216|ENSGALG00000003923|ENSGALG00000016843|ENSGALG00000015908|ENSGALG00000006758|ENSGALG00000015253|ENSGALG00000035584|ENSGALG00000027887
CC	stress fiber	11	8.9617e-07	ENSGALG00000035187|ENSGALG00000011708|ENSGALG00000000318|ENSGALG00000026159|ENSGALG00000012425|ENSGALG00000011086|ENSGALG00000013414|ENSGALG00000042458|ENSGALG00000011994|ENSGALG00000007337|ENSGALG00000025842
BP	extracellular matrix organization	15	9.37275e-07	ENSGALG00000002298|ENSGALG00000031112|ENSGALG00000009641|ENSGALG00000035584|ENSGALG00000036798|ENSGALG00000016843|ENSGALG00000032143|ENSGALG00000005974|ENSGALG00000015253|ENSGALG00000040342|ENSGALG00000001407|ENSGALG00000010583|ENSGALG00000032974|ENSGALG00000002546|ENSGALG00000006992
MF	calcium ion binding	28	1.37776e-06	ENSGALG00000032161|ENSGALG00000004960|ENSGALG00000008727|ENSGALG00000013775|ENSGALG00000025764|ENSGALG00000035717|ENSGALG00000000402|ENSGALG00000014463|ENSGALG00000015624|ENSGALG00000009415|ENSGALG00000011200|ENSGALG00000012710|ENSGALG00000010448|ENSGALG00000016478|ENSGALG00000041826|ENSGALG00000029494|ENSGALG00000004184|ENSGALG00000009719|ENSGALG00000039553|ENSGALG00000035086|ENSGALG00000000585|…
MF	extracellular matrix structural constituent	10	2.18142e-06	ENSGALG00000002298|ENSGALG00000031112|ENSGALG00000009641|ENSGALG00000036798|ENSGALG00000016843|ENSGALG00000004960|ENSGALG00000015253|ENSGALG00000035584|ENSGALG00000005974|ENSGALG00000002546
CC	Z disc	12	2.18142e-06	ENSGALG00000035187|ENSGALG00000000318|ENSGALG00000026159|ENSGALG00000011306|ENSGALG00000011994|ENSGALG00000013414|ENSGALG00000042458|ENSGALG00000029921|ENSGALG00000005332|ENSGALG00000016797|ENSGALG00000001926|ENSGALG00000014463
BP	cell adhesion	16	5.5564e-06	ENSGALG00000015624|ENSGALG00000039216|ENSGALG00000003923|ENSGALG00000030115|ENSGALG00000002546|ENSGALG00000011200|ENSGALG00000009523|ENSGALG00000015908|ENSGALG00000015253|ENSGALG00000009719|ENSGALG00000005974|ENSGALG00000039990|ENSGALG00000007839|ENSGALG00000004986|ENSGALG00000038364|ENSGALG00000003578
CC	sarcolemma	10	1.06524e-05	ENSGALG00000039216|ENSGALG00000007048|ENSGALG00000003923|ENSGALG00000043287|ENSGALG00000011306|ENSGALG00000014042|ENSGALG00000017122|ENSGALG00000003770|ENSGALG00000042458|ENSGALG00000005974
MF	protein binding	15	1.07199e-05	ENSGALG00000041013|ENSGALG00000041266|ENSGALG00000026159|ENSGALG00000003521|ENSGALG00000035086|ENSGALG00000011086|ENSGALG00000005909|ENSGALG00000042458|ENSGALG00000011306|ENSGALG00000006520|ENSGALG00000011294|ENSGALG00000009523|ENSGALG00000007839|ENSGALG00000025842|ENSGALG00000014463
MF	collagen binding	9	1.38216e-05	ENSGALG00000011271|ENSGALG00000039216|ENSGALG00000011274|ENSGALG00000021869|ENSGALG00000004722|ENSGALG00000039322|ENSGALG00000041834|ENSGALG00000004184|ENSGALG00000005974
BP	collagen fibril organization	8	5.53777e-05	ENSGALG00000031112|ENSGALG00000002546|ENSGALG00000039376|ENSGALG00000003770|ENSGALG00000011271|ENSGALG00000039322|ENSGALG00000000402|ENSGALG00000032974
MF	structural constituent of muscle	6	5.89286e-05	ENSGALG00000000318|ENSGALG00000029921|ENSGALG00000007048|ENSGALG00000035086|ENSGALG00000013414|ENSGALG00000006520
BP	endodermal cell differentiation	6	0.000147466	ENSGALG00000006992|ENSGALG00000015908|ENSGALG00000015253|ENSGALG00000005974|ENSGALG00000003578|ENSGALG00000035879
MF	heparin binding	10	0.000155705	ENSGALG00000001407|ENSGALG00000002546|ENSGALG00000032143|ENSGALG00000004960|ENSGALG00000006453|ENSGALG00000030115|ENSGALG00000040342|ENSGALG00000011200|ENSGALG00000038364|ENSGALG00000003578
CC	focal adhesion	11	0.000957417	ENSGALG00000041013|ENSGALG00000000318|ENSGALG00000026159|ENSGALG00000005438|ENSGALG00000016785|ENSGALG00000012425|ENSGALG00000043287|ENSGALG00000001995|ENSGALG00000042458|ENSGALG00000011994|ENSGALG00000007337
MF	actin binding	11	0.00136926	ENSGALG00000041013|ENSGALG00000035187|ENSGALG00000026159|ENSGALG00000005438|ENSGALG00000033471|ENSGALG00000013414|ENSGALG00000006520|ENSGALG00000003560|ENSGALG00000011994|ENSGALG00000012715|ENSGALG00000014463
BP	multicellular organism development	13	0.00193655	ENSGALG00000012594|ENSGALG00000029921|ENSGALG00000013775|ENSGALG00000005551|ENSGALG00000028236|ENSGALG00000012906|ENSGALG00000029264|ENSGALG00000007515|ENSGALG00000039322|ENSGALG00000002555|ENSGALG00000030209|ENSGALG00000001956|ENSGALG00000008537
CC	actin cytoskeleton	11	0.00326566	ENSGALG00000023772|ENSGALG00000011086|ENSGALG00000004901|ENSGALG00000026159|ENSGALG00000005438|ENSGALG00000003521|ENSGALG00000011994|ENSGALG00000006343|ENSGALG00000039322|ENSGALG00000041634|ENSGALG00000025842
BP	oligodendrocyte differentiation	5	0.00346976	ENSGALG00000012290|ENSGALG00000012594|ENSGALG00000017044|ENSGALG00000005553|ENSGALG00000040114
MF	alpha-actinin binding	4	0.0102882	ENSGALG00000042458|ENSGALG00000000318|ENSGALG00000005332|ENSGALG00000011994
CC	integral component of plasma membrane	25	0.0106704	ENSGALG00000011005|ENSGALG00000031244|ENSGALG00000005476|ENSGALG00000014042|ENSGALG00000038162|ENSGALG00000008445|ENSGALG00000026011|ENSGALG00000006421|ENSGALG00000043287|ENSGALG00000004239|ENSGALG00000029764|ENSGALG00000040444|ENSGALG00000012594|ENSGALG00000002840|ENSGALG00000008537|ENSGALG00000009719|ENSGALG00000006563|ENSGALG00000005553|ENSGALG00000041730|ENSGALG00000001573|ENSGALG00000039322|…
MF	ion channel binding	7	0.0161136	ENSGALG00000013244|ENSGALG00000043287|ENSGALG00000006190|ENSGALG00000012044|ENSGALG00000039092|ENSGALG00000026605|ENSGALG00000028774
BP	glial cell-derived neurotrophic factor receptor signaling pathway	3	0.0163134	ENSGALG00000036589|ENSGALG00000039553|ENSGALG00000002555
MF	glycosaminoglycan binding	4	0.0182107	ENSGALG00000010583|ENSGALG00000039553|ENSGALG00000032143|ENSGALG00000011274
MF	integrin binding	7	0.0190496	ENSGALG00000012425|ENSGALG00000012755|ENSGALG00000004960|ENSGALG00000030115|ENSGALG00000040114|ENSGALG00000038364|ENSGALG00000003578
MF	platelet-derived growth factor binding	3	0.0219204	ENSGALG00000005974|ENSGALG00000036798|ENSGALG00000002546
BP	positive regulation of vascular associated smooth muscle cell proliferation	4	0.0241419	ENSGALG00000013568|ENSGALG00000012755|ENSGALG00000006992|ENSGALG00000040342
MF	extracellular matrix binding	4	0.0241419	ENSGALG00000004184|ENSGALG00000001407|ENSGALG00000009415|ENSGALG00000011274
BP	skeletal system development	6	0.0249168	ENSGALG00000015624|ENSGALG00000031112|ENSGALG00000006992|ENSGALG00000022622|ENSGALG00000016293|ENSGALG00000004960
MF	myosin II binding	3	0.0372903	ENSGALG00000035086|ENSGALG00000006520|ENSGALG00000033471
BP	positive regulation of calcium ion transport	3	0.0442157	ENSGALG00000003770|ENSGALG00000011708|ENSGALG00000005332
MF	filamin binding	3	0.0442157	ENSGALG00000023772|ENSGALG00000007582|ENSGALG00000011994
BP	actin crosslink formation	3	0.0442157	ENSGALG00000041266|ENSGALG00000042458|ENSGALG00000007582
BP	peptide metabolic process	3	0.0442157	ENSGALG00000007090|ENSGALG00000041834|ENSGALG00000030209

## Sheet: Table S4
	Table S4 GO Terms enriched by the pink module and yellow module
	ONTOLOGY	GO Terms	DEGs No.	P-adjust	Genes
pink module	CC	plasma membrane	33	0.00277256	CNST|IFT27|LRPAP1|GRIA1|FRS2|ADAM10|ATP11B|ADCYAP1R1|TMEM117|SMURF1|PTGER4|PSEN1|AMER3|REPS2|RAB22A|SLC44A1|RP2|TSHZ3|HSPA8|GPR63|NMT1|ATXN10|SMAD3|BACE2|TDG|RELL1|FAT3|KCNT2|NTL|GPD1L|STEAP2|CPNE1|GAS7
pink module	CC	regulation of Wnt signaling pathway	3	0.045349	LEF1|GSKIP|ITGA3
pink module	BP	cytoplasm	37	0.045349	LIN7C|IFT27|APIP|CAMK1D|ARL1|HSPA8|SMAD3|GSKIP|DERA|SMURF1|TNPO1|ADGRG6|REPS2|PSMA2|NF1|WEE1|TNKS2|SLC46A1|PDZD2|RP2|ZBED4|STK3|DDO|NMT1|GLRX|LEF1|FRS2|SERPINB6|HSPA13|MAPK9|DDX5|KPNA3|PLEKHA1|ELP4|DBT|GAS7|PAK3
yellow module	CC	mitochondrion	34	3.3e-05	MRPL57|ACP6|NFU1|GLRX5|POLG2|JARID2|NDUFAF4|NDUFAF7|HIBADH|LARS2|DCPS|MTHFD2L|KYNU|CYP1B1|BCL2L13|MRPS30|PARK2|RTN4IP1|PRDX6|ENY2|ERN1|CA5A|TRMU|GFER|CRYM|AKT1|GFM1|D2HGDH|PTCD2|APOPT1|METAP1D|PAK5|GSTK1|TCAIM
yellow module	CC	cytoplasm	72	0.00261512	MYO3AL|USH2A|FAM98B|METAP1|USP2|POLG2|NADSYN1|PRDX1|UBE2D1|DDC|DTD2|VCPKMT|HNRNPKL|RIPK4|TBX4|POLN|TESC|ANGEL2|SH3GL3|TRMT11|KYNU|LGSN|CTPS2|TIRAP|MAD1L1|RNF182|PARK2|CYP26B1|PCBP4|ATE1|APRT|DUSP5|MAPK8|CDH2|NOXO1|PHKG1|ZCCHC4|TTC4|CA5A|PCMTD1|RBM8A|FGD3|SH2D4B|SENP6|CRYM|ATG4A|TK2|TPH1|PAK5|GLMN|NMD3|SEC23IP|TTBK1|VRK3|METTL10|GPHN|KCTD17|RBFOX1|SFRP4|SH3BP5|CCDC141|PKP1|UBE2B|GLYCTK|ZAR1L|TNFAI…
yellow module	CC	cytosol	66	0.00328214	DTX3L|NFU1|PPP4R4|PRDX6|SETD6|PRDX1|SUDS3|AKT1|VCPKMT|STRADB|XDH|IKZF3|DCPS|COMMD8|KYNU|ARHGEF7|RIOK1|TBC1D4|PARK2|FAM114A1|PCBP4|BICD1|CTNNBL1|UBXN6|CDH2|KIF21A|TTBK1|WDR4|APRT|LARP7|UBR5|SENP6|SEC13|HMGCLL1|PPP2R2A|GFER|PPP2R2B|TNIP2|CRYM|AKTIP|TAF4|ISPD|CDCA7L|BRD7|TPRKB|ACOT12|PQLC1|GPHN|OSBPL10|BTK|INPP5B|TJP1|RASGRF1|GALE|CAMSAP2|PEX6|GLYCTK|SYAP1|TESC|NUP153|ESD|PPP1R13B|FBXO32|CALR3|FAM12…
yellow module	CC	Golgi apparatus	26	0.00328214	AGBL4|RAB39B|ST8SIA2|SLC29A3|MDGA1|SEC23IP|CPQ|PARK2|FAM114A1|TRAPPC12|MAPRE1|B4GALT4|KIAA0319L|JAKMIP2|IFT57|EHF|IGFBP1|CEP83|BICD1|GALNT3|GALNT14|CAMSAP2|GLYCTK|SYAP1|STX11|COLEC10
yellow module	MF	identical protein binding	30	0.00328214	HVCN1|USH2A|SDK1|PRDX6|USP2|POLG2|AHI1|PRDX1|HPCA|P2RX4|SH3GL3|CTPS2|TIRAP|MAD1L1|PARK2|CDH2|MAPRE1|FAM98B|CEP55|ESD|EIF2AK2|SCUBE1|KCTD17|DRD4|ROBO2|TTC21B|TNFAIP3|NUP153|BTK|NAB2
yellow module	BP	protein stabilization	10	0.0102646	PEX6|USP2|UBE2B|COG7|PARK2|TNIP2|APOPT1|CDK7|TESC|CALR3
yellow module	CC	perinuclear region of cytoplasm	17	0.0164565	AKAP6|TTBK1|UBR5|FZD9|USP2|TRAPPC12|HMOX1|SYAP1|PARK2|PRDX6|EIF2AK2|HMGCLL1|TMEM100|CALR3|P2RX4|BICD1|GALNT3
yellow module	CC	integral component of membrane	72	0.0222787	MYOM3|LMF1|ROBO2|PIGC|USH2A|CLDN15|PTCD2|VSIG4|SORCS3|SLC2A11|ST8SIA2|SLC29A4|SLC29A3|SLC25A30|PDZK1IP1|HEPH|TM9SF2L|TMEM174|CLSTN1|STX18|SMIM3|TRMT11|CNIH3|EVA1A|HMOX1|BCL2L13|AMN|GPR180|FZD9|FRMD3|GJB5|MALL|LRRTM4|SYT10|TMEM260|TMEM80|TMEM9B|REEP3|DNER|CERS3|KIAA0319L|SDK1|CYP4B7|DIO2|TOMM7|SDR42E1|INPP5B|UNC5D|SLC25A22|GALNT14|AADAC|ANTXRL|TMEM14C|TMEM100|PQLC1|GALNT3|SERINC4|SLC41A3|HSPBAP1|C…
yellow module	BP	oxidation-reduction process	20	0.022677	MTHFD2L|D2HGDH|CYP1B1|PRDX6|CYP4B7|GFER|PRDX1|CYP26B1|TPH1|SDR42E1|RTN4IP1|TP53I3|CYP26A1|DIO2|HEPH|HIBADH|HSPBAP1|GPHN|KDM5B|GSTK1
yellow module	BP	protein K48-linked ubiquitination	6	0.0278572	DTX3L|UBE2B|TNFAIP3|UBE2D1|PARK2|UBR5
yellow module	MF	protein homodimerization activity	20	0.0306051	MYOM3|KYNU|AADAT|CRYM|FZD9|TFAP2B|HMOX1|GALE|XDH|TP53I3|AKT1|SYT10|DROSHA|COQ9|ERN1|ISPD|CPQ|TESC|IKZF3|BNIP3
yellow module	CC	integral component of endoplasmic reticulum membrane	7	0.0414303	KTN1|SELENOS|SEC62|SGMS2|RHBDD1|FAM134B|ERN1

## Sheet: Table S5
Table S5 KEGG pathways enriched by the pink and yellow module
Pathways	DEGs No.	P-adjust	Genes
Valine, leucine and isoleucine degradation	5	6.05e-05	ALDH6A1|DBT|ACAA1|ACADSB|ALDH9A1
Metabolic pathways	41	0.0485213	ATP6V1D|B4GALNT3|PRDX6|NADSYN1|ISPD|SGMS2|HIBADH|ADPRM|NDUFV3|MTHFD2L|KYNU|CTPS2|PDE1A|XDH|CYP26B1|FIG4|HMGCLL1|ACOT12|GALNT3|B4GALT4|CA5A|PIGC|AADAT|GLYCTK|APRT|GALNT14|NDUFA8|GALE|ESD|TK2|DDC|DUT|GPHN|IVD|INPP5B|TPH1|HMOX1|AK4|CYP26A1|MGAM|GSTK1

## Sheet: Table S6
Table S6 The hub genes detected in the pink module
ENSEMBL	MMpink	p.MMpink	GS.weight	p.GS.weight
ENSGALG00000000820	0.562564	0.0232972	-0.811905	0.000133678
ENSGALG00000001003	0.948533	2.24e-08	-0.791425	0.000259955
ENSGALG00000001051	0.839512	4.76e-05	-0.809436	0.000145431
ENSGALG00000001101	0.720252	0.00165041	-0.627836	0.00921431
ENSGALG00000001107	0.688833	0.00316679	-0.748804	0.000844655
ENSGALG00000001607	0.85046	2.99e-05	-0.694141	0.00285238
ENSGALG00000002038	0.882263	6.13e-06	-0.795762	0.000227198
ENSGALG00000002141	0.695878	0.00275517	-0.641271	0.00742286
ENSGALG00000002276	0.83976	4.71e-05	-0.630472	0.00883838
ENSGALG00000002797	0.858859	2.04e-05	-0.78121	0.000352801
ENSGALG00000002854	0.88224	6.13e-06	-0.614415	0.0113291
ENSGALG00000003033	0.841554	4.37e-05	-0.71339	0.00191624
ENSGALG00000003154	0.769715	0.000488437	-0.705651	0.00225673
ENSGALG00000003199	0.906886	1.27e-06	-0.617301	0.010845
ENSGALG00000003378	0.755226	0.00071792	-0.595635	0.0149086
ENSGALG00000003549	0.879309	7.23e-06	-0.737449	0.00111348
ENSGALG00000003604	0.875791	8.75e-06	-0.645028	0.00697507
ENSGALG00000004083	0.729599	0.00133734	-0.500098	0.0485293
ENSGALG00000004212	0.868948	1.25e-05	-0.518629	0.0395604
ENSGALG00000004528	0.907471	1.22e-06	-0.671271	0.00441191
ENSGALG00000004559	0.845056	3.78e-05	-0.503756	0.0466489
ENSGALG00000005016	0.699959	0.00253723	-0.510879	0.0431452
ENSGALG00000005132	0.702617	0.00240294	-0.575046	0.019788
ENSGALG00000005156	0.71185	0.00198044	-0.667332	0.00473887
ENSGALG00000005188	0.855922	2.34e-05	-0.532343	0.0337725
ENSGALG00000005223	0.75903	0.000650516	-0.578821	0.0188118
ENSGALG00000005316	0.773783	0.000436241	-0.688027	0.00321695
ENSGALG00000005354	0.835025	5.7e-05	-0.571564	0.0207227
ENSGALG00000005448	0.787721	0.000290944	-0.696462	0.00272306
ENSGALG00000005584	0.616254	0.0110187	-0.59788	0.0144395
ENSGALG00000005660	0.765899	0.000541975	-0.514382	0.0414959
ENSGALG00000005769	0.708138	0.00214239	-0.702907	0.00238864
ENSGALG00000006522	0.900946	1.92e-06	-0.700763	0.00249598
ENSGALG00000006562	0.826421	7.94e-05	-0.767952	0.000512603
ENSGALG00000006929	0.897227	2.47e-06	-0.587782	0.0166439
ENSGALG00000006978	0.874918	9.17e-06	-0.725959	0.0014529
ENSGALG00000007102	0.643408	0.00716539	-0.760252	0.00063
ENSGALG00000007151	0.661029	0.00530216	-0.530659	0.0344465
ENSGALG00000007403	0.546541	0.0284812	-0.612601	0.0116418
ENSGALG00000007554	0.705756	0.00225181	-0.696949	0.00269653
ENSGALG00000008058	0.666093	0.00484557	-0.710382	0.00204323
ENSGALG00000008551	0.558975	0.0243897	-0.805506	0.000165906
ENSGALG00000009320	0.891804	3.48e-06	-0.542449	0.0299364
ENSGALG00000009331	0.849503	3.12e-05	-0.52235	0.0379214
ENSGALG00000009596	0.681137	0.00367181	-0.759495	0.000642646
ENSGALG00000009759	0.813202	0.000127828	-0.543795	0.0294516
ENSGALG00000009915	0.863604	1.63e-05	-0.822099	9.32e-05
ENSGALG00000009966	0.870521	1.15e-05	-0.713429	0.00191463
ENSGALG00000010179	0.856924	2.24e-05	-0.713709	0.00190318
ENSGALG00000010211	0.74216	0.000994537	-0.627278	0.00929544
ENSGALG00000010352	0.946035	3.1e-08	-0.754471	0.000731953
ENSGALG00000010390	0.827116	7.73e-05	-0.572934	0.020351
ENSGALG00000010554	0.746994	0.000883519	-0.808989	0.00014765
ENSGALG00000010734	0.787359	0.000294123	-0.623633	0.00983981
ENSGALG00000011131	0.827314	7.68e-05	-0.605324	0.0129659
ENSGALG00000011481	0.806087	0.000162737	-0.508041	0.0445169
ENSGALG00000011651	0.865261	1.5e-05	-0.873309	9.98e-06
ENSGALG00000011704	0.894865	2.87e-06	-0.70306	0.0023811
ENSGALG00000011861	0.79142	0.000259997	-0.808681	0.000149194
ENSGALG00000012127	0.731222	0.00128827	-0.616982	0.0108975
ENSGALG00000012994	0.59811	0.014392	-0.705727	0.00225316
ENSGALG00000013057	0.666624	0.00479961	-0.625173	0.00960681
ENSGALG00000013095	0.893536	3.12e-06	-0.775184	0.000419374
ENSGALG00000013101	0.784172	0.00032344	-0.691142	0.00302676
ENSGALG00000013532	0.688476	0.00318896	-0.691183	0.00302434
ENSGALG00000013733	0.630341	0.00885671	-0.752463	0.000770379
ENSGALG00000013803	0.802207	0.00018489	-0.503883	0.046585
ENSGALG00000014336	0.738759	0.00107929	-0.631135	0.0087458
ENSGALG00000014749	0.827719	7.56e-05	-0.523405	0.0374659
ENSGALG00000014824	0.921966	3.84e-07	-0.731153	0.00129032
ENSGALG00000014911	0.875278	9e-06	-0.578634	0.0188594
ENSGALG00000014916	0.883991	5.55e-06	-0.600185	0.0139699
ENSGALG00000015014	0.718277	0.00172364	-0.655458	0.00584348
ENSGALG00000015057	0.711408	0.0019992	-0.749634	0.000827323
ENSGALG00000015439	0.544753	0.0291104	-0.606346	0.0127732
ENSGALG00000015570	0.851748	2.83e-05	-0.794458	0.000236668
ENSGALG00000015627	0.72838	0.00137515	-0.806538	0.00016031
ENSGALG00000015969	0.754527	0.0007309	-0.671357	0.00440491
ENSGALG00000016480	0.803934	0.000174742	-0.611657	0.0118073
ENSGALG00000016505	0.567301	0.0219132	-0.665757	0.00487489
ENSGALG00000016529	0.908223	1.15e-06	-0.644039	0.00709075
ENSGALG00000016728	0.859886	1.95e-05	-0.885477	5.09e-06
ENSGALG00000016817	0.855733	2.36e-05	-0.526712	0.0360658
ENSGALG00000017009	0.810808	0.000138795	-0.561107	0.0237359
ENSGALG00000017096	0.7606	0.000624254	-0.730373	0.00131374
ENSGALG00000017159	0.880621	6.72e-06	-0.521516	0.0382842
ENSGALG00000017333	0.561946	0.0234824	-0.670599	0.00446637
ENSGALG00000019201	0.764882	0.000557034	-0.77198	0.000458783
ENSGALG00000020160	0.678562	0.00385453	-0.745763	0.000910775
ENSGALG00000020647	0.833424	6.07e-05	-0.60997	0.0121077
ENSGALG00000021611	0.595125	0.0150168	-0.583589	0.0176327
ENSGALG00000021738	0.880021	6.95e-06	-0.761673	0.00060682
ENSGALG00000022440	0.826029	8.06e-05	-0.613283	0.0115235
ENSGALG00000025959	0.645253	0.00694889	-0.700168	0.00252643
ENSGALG00000026547	0.50124	0.0479363	-0.642286	0.00729968
ENSGALG00000026757	0.568689	0.0215199	-0.656679	0.00572118
ENSGALG00000027202	0.599894	0.0140286	-0.519131	0.0393363
ENSGALG00000027483	0.825838	8.11e-05	-0.503989	0.0465311
ENSGALG00000027714	0.857404	2.19e-05	-0.755502	0.000712838
ENSGALG00000028187	0.835937	5.49e-05	-0.740026	0.00104705
ENSGALG00000029017	0.626111	0.00946712	-0.820405	9.91e-05
ENSGALG00000029322	0.736304	0.00114406	-0.648658	0.00656306
ENSGALG00000029469	0.840531	4.56e-05	-0.538251	0.0314873
ENSGALG00000029892	0.535633	0.032485	-0.643215	0.00718834
ENSGALG00000030783	0.569171	0.0213848	-0.513561	0.041878
ENSGALG00000030853	0.748798	0.000844794	-0.547427	0.0281733
ENSGALG00000031016	0.652206	0.00617931	-0.598843	0.0142418
ENSGALG00000031197	0.677475	0.00393379	-0.752258	0.000774387
ENSGALG00000031457	0.752604	0.00076762	-0.761926	0.000602759
ENSGALG00000031542	0.60532	0.0129666	-0.570163	0.0211083
ENSGALG00000031720	0.927015	2.44e-07	-0.672604	0.00430541
ENSGALG00000031960	0.816706	0.000113074	-0.666613	0.00480053
ENSGALG00000032042	0.682502	0.00357783	-0.576028	0.0195304
ENSGALG00000032161	0.822383	9.22e-05	-0.682847	0.00355438
ENSGALG00000032452	0.936985	8.95e-08	-0.75821	0.000664586
ENSGALG00000032659	0.754229	0.000736496	-0.716768	0.00178134
ENSGALG00000032702	0.742198	0.000993622	-0.787037	0.000296983
ENSGALG00000033051	0.932827	1.38e-07	-0.743195	0.000969862
ENSGALG00000034124	0.801313	0.000190333	-0.600936	0.0138196
ENSGALG00000034548	0.771748	0.00046174	-0.699236	0.00257474
ENSGALG00000034628	0.80461	0.000170892	-0.817436	0.000110186
ENSGALG00000034768	0.590104	0.0161153	-0.766527	0.00053285
ENSGALG00000034932	0.524065	0.0371834	-0.535915	0.0323762
ENSGALG00000035701	0.828474	7.35e-05	-0.643189	0.00719146
ENSGALG00000035818	0.847519	3.4e-05	-0.769835	0.000486835
ENSGALG00000035994	0.656483	0.00574066	-0.630752	0.00879908
ENSGALG00000036257	0.651355	0.0062696	-0.75075	0.00080446
ENSGALG00000037167	0.676313	0.00402002	-0.667637	0.0047128
ENSGALG00000037327	0.807235	0.000156621	-0.683231	0.00352843
ENSGALG00000037625	0.80179	0.000187412	-0.677724	0.00391557
ENSGALG00000038667	0.670519	0.00447283	-0.847422	3.41e-05
ENSGALG00000038707	0.832029	6.41e-05	-0.542808	0.0298065
ENSGALG00000039099	0.870591	1.15e-05	-0.73738	0.00111529
ENSGALG00000039387	0.57676	0.01934	-0.711483	0.00199599
ENSGALG00000039742	0.598784	0.0142539	-0.645047	0.00697286
ENSGALG00000039995	0.860025	1.93e-05	-0.526318	0.0362303
ENSGALG00000040185	0.823392	8.88e-05	-0.800059	0.000198195
ENSGALG00000040834	0.745358	0.000919893	-0.68524	0.00339512
ENSGALG00000040856	0.909288	1.06e-06	-0.590075	0.0161219
ENSGALG00000040869	0.528963	0.0351355	-0.646263	0.00683266
ENSGALG00000041072	0.817917	0.000108318	-0.796092	0.000224853
ENSGALG00000041312	0.73686	0.00112912	-0.72689	0.00142258
ENSGALG00000041417	0.802213	0.000184852	-0.853087	2.66e-05
ENSGALG00000041501	0.624115	0.00976637	-0.770572	0.000477032
ENSGALG00000041680	0.862511	1.72e-05	-0.537366	0.0318218
ENSGALG00000042122	0.959873	4.04e-09	-0.799074	0.000204555
ENSGALG00000042400	0.853416	2.62e-05	-0.775596	0.000414515
ENSGALG00000042990	0.886217	4.88e-06	-0.792869	0.000248643
ENSGALG00000043636	0.603978	0.0132232	-0.677827	0.00390801
ENSGALG00000045074	0.832957	6.18e-05	-0.786345	0.000303208
ENSGALG00000045815	0.845143	3.76e-05	-0.830965	6.68e-05
ENSGALG00000046646	0.890355	3.81e-06	-0.956378	7.18e-09
ENSGALG00000046994	0.826743	7.84e-05	-0.621755	0.0101299
ENSGALG00000047380	0.781444	0.000350404	-0.766882	0.000527748
ENSGALG00000047627	0.631511	0.00869356	-0.601797	0.0136486
ENSGALG00000048069	0.817764	0.00010891	-0.527082	0.0359116
ENSGALG00000048430	0.62322	0.00990309	-0.728181	0.00138141
ENSGALG00000048571	0.632943	0.00849699	-0.709824	0.00206754
ENSGALG00000048716	0.838064	5.05e-05	-0.55608	0.0252992
ENSGALG00000048880	0.863114	1.67e-05	-0.777379	0.000394012
ENSGALG00000049040	0.77981	0.000367428	-0.522187	0.0379919
ENSGALG00000049108	0.796271	0.000223588	-0.630593	0.00882141
ENSGALG00000049239	0.508884	0.044106	-0.709253	0.00209263
ENSGALG00000049461	0.853089	2.66e-05	-0.753057	0.000758847
ENSGALG00000049581	0.793609	0.000243003	-0.671242	0.00441418
ENSGALG00000050110	0.855142	2.43e-05	-0.789686	0.000274148
ENSGALG00000050309	0.825002	8.37e-05	-0.784771	0.000317747
ENSGALG00000050381	0.908306	1.14e-06	-0.739363	0.00106383
ENSGALG00000050486	0.566881	0.0220332	-0.794215	0.000238466
ENSGALG00000050618	0.517856	0.0399076	-0.512268	0.0424852
ENSGALG00000050659	0.85261	2.72e-05	-0.58992	0.0161568
ENSGALG00000050904	0.82978	6.99e-05	-0.575955	0.0195495
ENSGALG00000050959	0.799101	0.000204376	-0.680152	0.00374085
ENSGALG00000051219	0.610187	0.0120687	-0.58801	0.0165915
ENSGALG00000051396	0.6838	0.00349022	-0.793704	0.000242292
ENSGALG00000051397	0.855251	2.41e-05	-0.53581	0.0324167
ENSGALG00000051989	0.596582	0.0147093	-0.770309	0.000480508
ENSGALG00000052622	0.773415	0.000440772	-0.6259	0.00949837
ENSGALG00000053243	0.741201	0.00101787	-0.787998	0.000288523
ENSGALG00000053425	0.814043	0.000124149	-0.637248	0.00792744
ENSGALG00000053543	0.776471	0.000404345	-0.581707	0.018091
ENSGALG00000053681	0.854129	2.54e-05	-0.725475	0.00146885
ENSGALG00000053982	0.56741	0.021882	-0.625965	0.00948876
ENSGALG00000054370	0.828848	7.24e-05	-0.718488	0.0017157
ENSGALG00000054564	0.871455	1.1e-05	-0.6394	0.00765424
ENSGALG00000054780	0.806685	0.000159529	-0.537264	0.0318607
